# Supplementary material for: GPS-Lipid: a robust tool for the prediction of multiple lipid modification sites
Source: Sci Rep. 2016 Jun 16;6:28249. doi: 10.1038/srep28249 (PMC4910163; doi:10.1038/srep28249)
Supplement: Supplementary Table S4 [file srep28249-s2.xls]

## Sheet: Table S3
Table S3 – The palmitoylation training data set. This table lists the non-redundant data set used in palmitoylation training. The UniProt accessions, precise modified sites and palmitoylation peptides are included.
UniProt	Position	Peptide	UniProt	Position	Peptide	UniProt	Position	Peptide
Q07065	100	AASSSASCSRRLGRA	P04114	1112	ALMGHLSCDTKEERK	P04114	1505	KGTYGLSCQRDPNTG
P04114	1662	SATTNLKCSLLVLEN	Q93V47	95	GPKEAKRCGCSIL**	P16795	125	FCIVLRHCCFQNFTA
P16795	126	CIVLRHCCFQNFTAT	Q9FL28	830	LLVLILTCCKKKEKK	Q9FL28	831	LVLILTCCKKKEKKI
P27958	172	ATGNLPGCSFSIFLL	P27958	1968	HQWISSECTTPCSGS	P27958	1972	SSECTTPCSGSWLRD
P31356	336	TFPWVLTCCQFDDKE	P31356	337	FPWVLTCCQFDDKET	P13843	550	AIGLLLYCKAKNTPV
P13595	733	LVVMDITCYFLNKCG	P13595	739	TCYFLNKCGLLMCIA	P13595	744	NKCGLLMCIAVNLCG
P13595	750	MCIAVNLCGKAGPGA	P08411	418	VRERSLTCCCLWAFK	P08411	419	RERSLTCCCLWAFKT
P08411	420	ERSLTCCCLWAFKTR	Q7L0Q8	255	KSWWKKYCCFV****	Q7L0Q8	256	SWWKKYCCFV*****
P49795	39	AAPSRNPCCLCWCCC	P49795	40	APSRNPCCLCWCCCC	P49795	42	SRNPCCLCWCCCCSC
P49795	44	NPCCLCWCCCCSCSW	P49795	45	PCCLCWCCCCSCSWN	P49795	46	CCLCWCCCCSCSWNQ
P49795	47	CLCWCCCCSCSWNQE	P49795	49	CWCCCCSCSWNQERR	Q9ERR1	273	LESKLAACRNFAKDQ
O15498	194	TARKQNSCCAIM***	O15498	195	ARKQNSCCAIM****	Q9FDX9	93	GPNGGEGCRCLIL**
O00408	5	***MGQACGHSILCR	O00408	11	ACGHSILCRSQQYPA	P46096	74	AVLLVVTCCFCVCKK
P46096	75	VLLVVTCCFCVCKKC	P46096	77	LVVTCCFCVCKKCLF	P46096	79	VTCCFCVCKKCLFKK
P46096	82	CFCVCKKCLFKKKNK	Q9UP65	538	PKDSARSCCLA****	O75955	34	GRVFVLPCIQQIQRI
Q15465	24	LVCSGLACGPGRGFG	Q9H3Z4	118	VFCGLLTCCYCCCCL	Q9H3Z4	119	FCGLLTCCYCCCCLC
Q9H3Z4	121	GLLTCCYCCCCLCCC	Q9H3Z4	122	LLTCCYCCCCLCCCF	Q9H3Z4	123	LTCCYCCCCLCCCFN
Q9H3Z4	124	TCCYCCCCLCCCFNC	Q9H3Z4	126	CYCCCCLCCCFNCCC	Q9H3Z4	127	YCCCCLCCCFNCCCG
Q9H3Z4	128	CCCCLCCCFNCCCGK	Q9H3Z4	131	CLCCCFNCCCGKCKP	Q9H3Z4	132	LCCCFNCCCGKCKPK
Q9H3Z4	133	CCCFNCCCGKCKPKA	Q9H3Z4	136	FNCCCGKCKPKAPEG	P17501	503	IVILFLYCMIRNRNR
Q86W47	193	LIVVLTICAKSLAVK	Q920K5	3	*****MGCGGSRADA	Q9UVQ4	203	DDHVDKGCCRGCVVL
Q9UVQ4	204	DHVDKGCCRGCVVL*	P17124	305	AYQQLFRCRPASHNA	P49798	2	******MCKGLAGLP
P49798	12	LAGLPASCLRSAKDM	P49798	95	NIDFWISCEEYKKIK	Q9J1B2	59	LLLGLFYCCYLKWKT
Q9J1B2	60	LLGLFYCCYLKWKTS	Q5XIF6	20	GVQMGNACWELYCLE	Q5XIF6	54	DSFTTFFCETGAGKH
Q5XIF6	129	IRKLSDQCTGLQGFL	Q5XIF6	213	NEAIYDICRRNLDIE	Q5XIF6	295	VAEITNACFEPANQM
Q5XIF6	305	PANQMVKCDPRHGKY	Q5XIF6	316	HGKYMACCLLYRGDV	Q5XIF6	347	SIQFVDWCPTGFKVG
Q5XIF6	376	AKVQRAVCMLSNTTA	Q8NHU3	331	NVQGSIPCCFSWPLS	Q8NHU3	332	VQGSIPCCFSWPLSW
Q8NHU3	343	PLSWPPGCFKSSCKK	Q8NHU3	348	PGCFKSSCKKYSRVQ	P07722	531	AILIAIVCYITQTRR
P01135	153	LLKGRTACCHSETVV	P01135	154	LKGRTACCHSETVV*	Q9EPU5	368	VLVLIVVCSIRKSSR
P01732	206	SLVITLYCNHRNRRR	Q8R366	602	SVLATITCCFMKRMR	Q8R366	603	VLATITCCFMKRMRK
P06239	3	*****MGCGCSSHPE	P06239	5	***MGCGCSSHPEDD	P17677	3	*****MLCCMRRTKQ
P17677	4	****MLCCMRRTKQV	Q93YF4	5	***MGNTCVGPSISK	P01730	419	IGLGIFFCVRCRHRR
P01730	422	GIFFCVRCRHRRRQA	Q91X05	126	FPFSIWFCIKVVQEY	Q91X05	160	GLFFFLPCLDTYHKV
P60201	6	**MGLLECCARCLVG	P60201	7	*MGLLECCARCLVGA	P60201	10	LLECCARCLVGAPFA
P60201	109	GDYKTTICGKGLSAT	P60201	139	AHSLERVCHCLGKWL	P60201	141	SLERVCHCLGKWLGH
Q12791	118	LKYLWTVCCHCGGKT	Q12791	119	KYLWTVCCHCGGKTK	Q12791	121	LWTVCCHCGGKTKEA
Q12791	710	YKRMRRACCFDCGRS	Q12791	711	KRMRRACCFDCGRSE	P41220	106	AFLKSEFCEENIEFW
P41220	116	NIEFWLACEDFKKTK	P41220	199	SEFYQDLCKKPQITT	Q9JM47	45	TRQALMRCCLIKWIL
Q9JM47	46	RQALMRCCLIKWILS	P13569	524	YRSVIKACQLEEDIS	P13569	1395	LKQAFADCTVILCEH
Q56061	331	RSEQQSGCLCCFL**	P42858	212	YLVNLLPCLTRTSKR	P09483	273	VFYLPSECGEKVTLC
P06241	3	*****MGCVQCKDKE	P06241	6	**MGCVQCKDKEATK	P10235	9	ASLLGAICGWGARPE
Q61762	593	RRSLYALCLDTSRET	Q63622	5	***MFFACYCALRTN	Q63622	7	*MFFACYCALRTNVK
P56704	77	IKIGIQECQHQFRGR	P01120	318	SKSGSGGCCIIS***	P27824	502	VFLVILFCCSGKKQT
P27824	503	FLVILFCCSGKKQTS	O75976	1317	SALILTACIIWCICS	O75976	1321	LTACIIWCICSIKSN
O75976	1323	ACIIWCICSIKSNRH	O54957	27	VTLLAALCVRCRELP	O54957	30	LAALCVRCRELPVSY
P43146	1121	VVIVAVICTRRSSAQ	Q99PE8	61	PWWNIKSCQQKWDRQ	P16144	732	LALLLLLCWKYCACC
P16144	736	LLLCWKYCACCKACL	P16144	738	LCWKYCACCKACLAL	P16144	739	CWKYCACCKACLALL
P16144	742	YCACCKACLALLPCC	P16144	748	ACLALLPCCNRGHMV	P16144	749	CLALLPCCNRGHMVG
P43006	38	RNLGMRMCDKLGKNL	P25101	383	FKNCFQSCLCCCCYQ	P25101	385	NCFQSCLCCCCYQSK
P25101	386	CFQSCLCCCCYQSKS	P25101	387	FQSCLCCCCYQSKSL	P25101	388	QSCLCCCCYQSKSLM
Q9JM59	45	RFLKLLPCCGPQALP	Q9JM59	46	FLKLLPCCGPQALPS	P27601	14	SRSVLSVCFPGCVLT
P27601	18	LSVCFPGCVLTNGEA	P27600	11	VVRTLSRCLLPAEAG	P42866	170	VDRYIAVCHPVKALD
P07550	341	IAFQELLCLRRSSLK	P21453	328	AFIRIMSCCKCPSGD	P21453	329	FIRIMSCCKCPSGDS
P21453	331	RIMSCCKCPSGDSAG	P23945	644	FFILLSKCGCYEMQA	P23945	646	ILLSKCGCYEMQAQI
P23945	672	THPRNGHCSSAPRVT	O75581	1394	SGTVYFICQRMLCPR	O75581	1399	FICQRMLCPRMKGDG
P55085	361	HAKNALLCRSVRTVK	Q13224	849	FYWQFRHCFMGVCSG	Q13224	854	RHCFMGVCSGKPGMV
Q13224	871	ISRGIYSCIHGVAIE	P21554	415	FRSMFPSCEGTAQPL	P13285	124	RGSMNPVCLPVIVAP
P13285	245	RWRRLTVCGGIMFLA	P13285	339	TLVVLLICSSCSSCP	P13285	342	VLLICSSCSSCPLSK
P13285	345	ICSSCSSCPLSKILL	P13285	426	TYGPVFMCLGGLLTM	P13285	472	ALFGVIRCCRYCCYY
P13285	473	LFGVIRCCRYCCYYC	P13285	476	VIRCCRYCCYYCLTL	P13285	477	IRCCRYCCYYCLTLE
P13285	480	CRYCCYYCLTLESEE	P01111	181	SDDGTQGCMGLPCVV	Q9CB01	3	*****MGCASSLPDR
P01112	181	PDESGPGCMSCKCVL	P01112	184	SGPGCMSCKCVLS**	P08810	789	LTWLFSNCRTLLSRA
Q9JJY3	53	RQRADDPCCLQLFCT	Q9JJY3	54	QRADDPCCLQLFCTV	Q9JJY3	59	PCCLQLFCTVLFTPV
Q9JJY3	395	GVYGCHGCCNFKCLN	Q9JJY3	396	VYGCHGCCNFKCLNS	P21926	9	PVKGGTKCIKYLLFG
P21926	78	MLVGFLGCCGAVQES	P21926	79	LVGFLGCCGAVQESQ	P21926	87	GAVQESQCMLGLFFG
P21926	218	MIFSMILCCAIRRNR	P21926	219	IFSMILCCAIRRNRE	O95837	4	****MAGCCCLSAEE
O95837	5	***MAGCCCLSAEEK	O95837	6	**MAGCCCLSAEEKE	P05780	50	LDRLFFKCIYRRFKY
P39968	4	****MGSCCSCLKDS	P39968	5	***MGSCCSCLKDSS	P39968	7	*MGSCCSCLKDSSDE
Q96BI3	182	GVVFFDACERRRYWA	Q96BI3	245	SIQRSLLCRRQEDSR	P22397	4	****GIPCFPSSLKR
P23977	580	IYATYKFCSLPGSFR	P03316	724	ACKARRECLTPYALA	P03316	744	PTSLALLCCVRSANA
P03316	745	TSLALLCCVRSANAE	P03316	786	AFIVLMRCCSCCLPF	P03316	787	FIVLMRCCSCCLPFL
P03316	790	LMRCCSCCLPFLVVA	P22909	442	RAFKKILCRGDRKRI	P03317	420	ERKLTYGCLWAFRTK
P21728	347	AFSTLLGCYRLCPAT	P21728	351	LLGCYRLCPATNNAI	P63096	3	*****MGCTLSAEDK
P23292	545	GFFSKLGCC******	P23292	546	FFSKLGCC*******	Q02936	85	VFSPAHSCGPGRGLG
P63092	3	*****MGCLGNSKTE	P17181	463	AAKVFLRCINYVFFP	P04578	764	WDDLRSLCLFSYHRL
P04578	837	IEVVQGACRAIRHIP	Q9WTW1-4	11	WRRNLALCLQRLPDE	P25023	356	REVYQAICRKGGCMG
Q99523	783	LIVKKYVCGGRFLVH	Q12955	70	NGVDINICNQNGLNA	P31109	95	KDLKMKMCLALVIII
P24530	400	FKNCFKSCLCCWCQS	P24530	402	NCFKSCLCCWCQSFE	P24530	403	CFKSCLCCWCQSFEE
P24530	405	KSCLCCWCQSFEEKQ	Q8GCR2	209	QKKIATSCASYQEVN	Q38912	158	GAPAYIECSAKTQQN
P25116	387	RYVYSILCCKESSDP	P25116	388	YVYSILCCKESSDPS	O15162	184	RPLRCSSCCCPCCLQ
O15162	185	PLRCSSCCCPCCLQE	O15162	186	LRCSSCCCPCCLQEI	O15162	188	CSSCCCPCCLQEIEI
O15162	189	SSCCCPCCLQEIEIQ	P27105	30	PSKGLGPCGWILVAF	P27105	87	GLFFILPCTDSFIKV
P00441	7	*MATKAVCVLKGDGP	Q9Y233-2	11	GPSNNASCFRRLTEC	Q08289-2	3	*****MQCCGLVHRR
Q08289-2	4	****MQCCGLVHRRR	P48509	11	FNEKKTTCGTVCLKY	P48509	15	KTTCGTVCLKYLLFT
P48509	242	VFGMIFTCCLYRSLK	P48509	243	FGMIFTCCLYRSLKL	Q7ZL00	579	LILLFGPCILNRLMQ
Q99MG9	43	RLMKLLPCSAAKTSS	P23126	168	NEFLMSSCIVITLNL	P24668	241	GNLVADGCDFVCRSK
P24668	245	ADGCDFVCRSKPRNV	Q01453	85	LSLFLFFCQLFTLTK	Q9H6X2	347	WWFWPLCCTVIIKEV
Q9H6X2	481	QPGDTGRCINFTRVK	Q9H6X2	521	PPPPAPHCPPPPPSA	P35070	139	IILVIGVCTCCHPLR
P35070	141	LVIGVCTCCHPLRKR	P35070	142	VIGVCTCCHPLRKRR	P13726	277	LAISLHKCRKAGVGQ
P16109	807	RQKDDGKCPLNPHSH	Q05320	670	IAVIALFCICKFVF*	Q05320	672	VIALFCICKFVF***
P04289	11	SFSGARPCCCRNNVL	P04289	12	FSGARPCCCRNNVLI	P04289	13	SGARPCCCRNNVLIT
P62745	189	RYGSQNGCINCCKVL	P62745	192	SQNGCINCCKVL***	Q05329	30	PGTARAWCQVAQKFT
Q05329	45	GGIGNKLCALLYGDA	P43250	561	RLFSRQDCCGNCSDS	P43250	562	LFSRQDCCGNCSDSE
P43250	565	RQDCCGNCSDSEEEL	P28647	302	YFVILRACRLCQTSD	P28647	305	ILRACRLCQTSDSLD
Q09470	243	LVVRFFACPSKTDFF	P08290	54	RPFPQRLCSKFRLSL	P02699	140	IERYVVVCKPMSNFR
P02699	316	MNKQFRNCMVTTLCC	P02699	322	NCMVTTLCCGKNPLG	P02699	323	CMVTTLCCGKNPLGD
P06907	182	LFYLIRYCWLRRQAA	P50148	9	TLESIMACCLSEEAK	P50148	10	LESIMACCLSEEAKE
Q64264	417	AFKKIIKCKFCR***	Q64264	420	KIIKCKFCR******	O14880	150	GLGSGPKCCH*****
O14880	151	LGSGPKCCH******	Q8IZJ1	403	VVVYRRNCRDFDTDI	Q91029	60	LQSAVRECQWQFRNR
P51681	321	KHIAKRFCKCCSIFQ	P51681	323	IAKRFCKCCSIFQQE	P51681	324	AKRFCKCCSIFQQEA
Q9Z2S9	4	****MGNCHTVGPNE	Q9Z2S9	19	ALVVSGGCCGSDYKQ	Q9Z2S9	20	LVVSGGCCGSDYKQY
C0H5K1	3	*****MGCINSKVKE	C0H5K1	22	KKRKKEECNLIENVE	Q9VFX1	51	LKQALDSCQQSFQWQ
P18852	106	MSNSNSVCCTLM***	Q01083	29	HPWHVEACSSRTVPK	O43617	68	ARSNVGRCHDFRETA
P49817	133	HIWAVVPCIKSFLIE	P49817	143	SFLIEIQCISRVYSI	P49817	156	SIYVHTFCDPLFEAI
Q04573	337	LQFFFNFCDFRSRDD	P02730	843	FTGIQIICLAVLWVV	P35253	671	AVLIALSCICRIFTK
P35253	673	LIALSCICRIFTKYI	Q9SU67	199	KQKPRSGCLSNILCG	Q9SU67	205	GCLSNILCGKN****
Q9R0N7	35	LSVTIVLCGLCHWCQ	Q9R0N7	38	TIVLCGLCHWCQRKL	Q9R0N7	41	LCGLCHWCQRKLGKR
P32304	404	TYRSLLQCQYRNINR	P32304	438	SEFVLQNCDHCGKKG	P32304	441	VLQNCDHCGKKGHDT
P50281	574	TPRRLLYCQRSLLDK	Q87046	433	LVLVVVTCIGLRR**	Q99497	46	AGKDPVQCSRDVVIC
Q99497	53	CSRDVVICPDASLED	Q99497	106	KGLIAAICAGPTALL	O00161	79	TLTELNKCCGLCVCP
O00161	80	LTELNKCCGLCVCPC	O00161	83	LNKCCGLCVCPCNRT	O00161	85	KCCGLCVCPCNRTKN
O00161	87	CGLCVCPCNRTKNFE	O00161	112	DGGENSPCNVVSKQP	P43220	438	SSMKPLKCPTSSLSS
P12318	241	AVVALIYCRKKRISA	P24588	36	KEKASMLCFKRRKKA	P24588	129	KSRLKIPCIKFPRGP
Q8IZP1	318	RLTKTSRCGPWARFC	Q8IZP1	325	CGPWARFCNRFVDTW	P49802	133	TDYAVYLCKRTMQNK
P0CK51	8	MGALWSLCRRRVNSI	P01889	332	AVVAAVMCRRKSSGG	P01889	349	GSYSQAACSDSAQGS
Q9BZQ4	164	GESLSRICCVRPPVE	Q9BZQ4	165	ESLSRICCVRPPVER	Q9N623	301	RNTVVENCGLGMAKL
P42261	603	GAFMQQGCDISPRSL	P42261	829	LVALIEFCYKSRSES	P16090	804	GVLLLILCLPTLVDC
P16090	811	CLPTLVDCIRNCIHK	P16090	815	LVDCIRNCIHKILGY	P16090	848	LRRNGRQCGMSEKEE
P28230	280	LAEKSDRCSAC****	P28230	283	KSDRCSAC*******	O15400	239	RKSRKTLCIIILILV
Q91VB2	417	GPLATGPCGCCSSCL	Q91VB2	419	LATGPCGCCSSCLNI	Q91VB2	420	ATGPCGCCSSCLNIG
Q91VB2	423	PCGCCSSCLNIGNKG	P30560	371	DCVQSFPCCHSMAQK	P30560	372	CVQSFPCCHSMAQKF
P30679	9	ARSLTWRCCPWCLTE	P30679	10	RSLTWRCCPWCLTED	P30679	13	TWRCCPWCLTEDEKA
P43353	463	VAMEAQGCSCTLL**	P03522	489	LRVGIHLCIKLKHTK	P35228	3	*****MACPWKFLFK
P78380	36	FLYSPWWCLAAATLG	P78380	46	AATLGVLCLGLVVTI	P35232	69	QKPIIFDCRSRPRNV
P11836	111	TEKNSRKCLVKGKMI	P11836	220	ENEWKRTCSRPKSNI	P08539	3	*****MGCTVSTQTI
Q01628	71	NTLFMNPCCLGFIAF	Q01628	72	TLFMNPCCLGFIAFA	Q01628	105	AYASTAKCLNIWALI
P61225	176	QPNGDEGCCSACVIL	P61225	177	PNGDEGCCSACVIL*	O00168	60	LIVLSRRCRCKFNQQ
O00168	62	VLSRRCRCKFNQQQR	P03437	555	LGFIMWACQRGNIRC	P03437	562	CQRGNIRCNICI***
P03437	565	GNIRCNICI******	P10823	4	****MGLCASSEKNG	Q5ZL02	114	GCAPALPCCRSADPG
Q5ZL02	115	CAPALPCCRSADPGQ	Q8LAS7	4	****MSQCVDGIKHL	Q8LAS7	12	VDGIKHLCTSVLGCF
Q8LAS7	18	LCTSVLGCFDLDLYK	Q12246	43	DSLSLLSCLSCLDDG	Q12246	46	SLLSCLSCLDDGTLS
P47863	13	AARRWGKCGPPCSRE	P47863	17	WGKCGPPCSRESIMV	P15941	1184	YLIALAVCQCRRKNY
P15941	1186	IALAVCQCRRKNYGQ	P10966	194	LGVAIHLCCRRRRAR	P10966	195	GVAIHLCCRRRRARL
O08858	319	QSFRKALCLRRGYGV	P11801	3	*****MGCGTSKVLP	O75608	2	******MCGNNMSTP
P70498	223	HRVPGFTCCGRDQVC	P70498	224	RVPGFTCCGRDQVCY	P30989	381	IFLATLACLCPVWRR
P30989	383	LATLACLCPVWRRRR	P25445	199	RKEVQKTCRKHRKEN	P22888	643	LLLSKFGCCKRRAEL
P22888	644	LLSKFGCCKRRAELY	P10301	213	PRKKGGGCPCVLL**	Q16518	112	TCAFPDPCKNIFSRF
Q16518	231	EIVVQFPCSDRFKPS	Q16518	329	GFLIVDLCCWKGFEF	Q16518	330	FLIVDLCCWKGFEFV
Q86YW5	196	QGNRLGVCGRFLSSR	P36149	80	ARTALPRCENLVKTS	P06734	17	EELPRRRCCRRGTQI
P06734	18	ELPRRRCCRRGTQIV	Q12879	848	FYWKLRFCFTGVCSD	Q12879	853	RFCFTGVCSDRPGLL
Q12879	870	ISRGIYSCIHGVHIE	Q02156	276	QGLQCKVCKMNVHRR	Q02156	474	PYLTQLYCCFQTKDR
P52332	542	ISFVLKRCCQPKPRE	P52332	543	SFVLKRCCQPKPREI	P03451	551	AGISFWMCSNGSLQC
P03451	558	CSNGSLQCRICI***	P03451	561	GSLQCRICI******	Q8MMP4	4	****MGACISKNSSA
Q9CZA6	274	LESKLASCRNFMYDQ	Q7Z5G4	69	GQSYLEGCLACLTAY	Q7Z5G4	72	YLEGCLACLTAYTIF
P12023	186	FRGVEFVCCPLAEES	P12023	187	RGVEFVCCPLAEESD	P07307	58	QRLCSMVCFSLLALS
P07306	36	QPLLQRLCSGPRLLL	Q6I7B9	324	LGRWERWCGDIKTTI	P11686	28	RGRFGIPCCPVHLKR
P11686	29	GRFGIPCCPVHLKRL	P85108	12	VHIQAGQCGNQIGAK	P85108	129	KESESCDCLQGFQLT
P85108	239	TMSGVTTCLRFPGQL	P85108	303	SKNMMAACDPRHGRY	P85108	354	NNVKTAVCDIPPRGL
Q62431	332	KYLYPYECERRGLSS	Q9WU38	43	HGPKRIICEGPKKKA	Q9WU38	557	IIKLVASCKGLRRRR
P00511	114	KRGITNLCVIGGDGS	P00511	170	GSIDNDFCGTDMTIG	P00511	351	VRLPLMECVQVTKDV
P00511	577	IETMGGYCGYLATMA	P54868	166	GIDTTNACYGGTASL	P54868	305	MIFHTPFCKMVQKSL
B9EHT4	534	SISRLLFCCWFPWML	B9EHT4	535	ISRLLFCCWFPWMLR	O43665	66	NVLFWLACEDFKKMQ
P02786	62	NVTKPKRCSGSICYG	P27467	77	VKAGIQECQHQFRGR	P15785	5	***LRIPCCPVNLKR
P15785	6	**LRIPCCPVNLKRL	P60880	85	LTDLGKFCGLCVCPC	P60880	88	LGKFCGLCVCPCNKL
P60880	90	KFCGLCVCPCNKLKS	P60880	92	CGLCVCPCNKLKSSD	Q96RT1	14	LFVRLVPCRCLRGEE
Q96RT1	16	VRLVPCRCLRGEEET	O43561	26	LAMLMALCVHCHRLP	O43561	29	LMALCVHCHRLPGSY
P63000	178	EAIRAVLCPPPVKKR	P97288-2	328	RAFLIILCCDDERYK	P97288-2	329	AFLIILCCDDERYKR
P97288-2	386	DPESLESCF******	Q93045	22	LSMLSLICSCFYPEP	Q93045	24	MLSLICSCFYPEPRN
Q9H9H5	5	***MAWPCISRLCCL	Q9H9H5	10	WPCISRLCCLARRWN	Q9H9H5	11	PCISRLCCLARRWNQ
P03396	569	VILLLLVCLPCLLQF	P03396	572	LLLVCLPCLLQFVSS	Q9Z1Y0	234	CRWKKFFCFV*****
P16070-12	286	LALILAVCIAVNSRR	P16070-12	295	AVNSRRRCGQKKKLV	Q13393	240	HRIPGLNCCGQGRAC
Q13393	241	RIPGLNCCGQGRACY	P49187	462	ASAGPLGCCR*****	P49187	463	SAGPLGCCR******
E1ARS2	67	IQFIDWICVRIAYLR	C6C2D6	17	LILALIACKQNVSSL	P22723	415	DEEYGYECLDGKDCA
P22723	421	ECLDGKDCASFFCCF	P22723	426	KDCASFFCCFEDCRT	P22723	427	DCASFFCCFEDCRTG
P22723	431	FFCCFEDCRTGAWRH	P03390	640	LILLFGPCILNRLVQ	P22725	104	AKTGIKECQYQFRHR
P56817	474	ALFMLPLCLMVCQWC	P56817	478	LPLCLMVCQWCCLRC	P56817	482	LMVCQWCCLRCLRQQ
P56817	485	CQWCCLRCLRQQHDD	Q9UNK0	214	VDRKSASCGMIMVIL	Q00013	242	APSEAPSCSPFGKKK
P45844	30	MTEPKSVCVSVDEVV	P45844	154	GLPRDLRCFRKVSCY	P45844	315	LRDLGLNCPTYHNPA
P45844	394	DSSSMEGCHSFSASC	P45844	406	ASCLTQFCILFKRTF	P51469	245	VSVVDLTCRLQKPAK
Q08460-5	53	LKYLWTVCCHCGGKT	Q08460-5	54	KYLWTVCCHCGGKTK	Q08460-5	56	LWTVCCHCGGKTKEA
Q99M64	173	TKWLQKLCCPCCFGR	Q99M64	174	KWLQKLCCPCCFGRD	Q99M64	176	LQKLCCPCCFGRDCL
P01375	30	GPQGSRRCLFLSLFS	P08588	392	KAFQRLLCCARRAAR	P08588	393	AFQRLLCCARRAARR
P08588	414	DRPRASGCLARPGPP	P59768	68	FREKKFFCAIL****	P04426	93	LQSAVRECKWQFRNR
P43119	308	QRLKLWVCCLCLGPA	P43119	311	KLWVCCLCLGPAHGD	O95477	3	*****MACWPQLRLL
O95477	23	TFRRRQTCQLLLEVA	O95477	1110	IISHGKLCCVGSSLF	O95477	1111	ISHGKLCCVGSSLFL
O95372	2	******MCGNTMSVP	Q16549	699	NVASNQVCRSGPCHW	Q16549	704	QVCRSGPCHWPHRSR
P29474	15	AQEPGPPCGLGLGLG	P29474	26	LGLGLGLCGKQGPAT	Q92542	689	FSLIVTYCINAKADV
Q6MZT1	252	KRRFFGLCCLISS**	Q6MZT1	253	RRFFGLCCLISS***	P90489	146	VFAFGGICRVSGTVR
Q9U013	551	GGLVGFLCWWFVCRG	Q9U013	556	FLCWWFVCRGKA***	P27701	5	***MGSACIKVTKYF
P27701	74	MLMGFLGCIGAVNEV	P27701	83	GAVNEVRCLLGLYFA	P27701	251	LGMVLSICLCRHVHS
P27701	253	MVLSICLCRHVHSED	O43687	5	***MGQLCCFPFSRD	O43687	6	**MGQLCCFPFSRDE
Q9NRR3	10	EFWLCFNCCIAEQPQ	Q9NRR3	11	FWLCFNCCIAEQPQP	P59637	40	ILTALRLCAYCCNIV
P59637	43	ALRLCAYCCNIVNVS	P59637	44	LRLCAYCCNIVNVSL	P78352	3	*****MDCLCIVTTK
P78352	5	***MDCLCIVTTKKY	P30518	341	SELRSLLCCARGRTP	P30518	342	ELRSLLCCARGRTPP
Q6DUA8	3	*****MSCCGGTVAE	Q6DUA8	4	****MSCCGGTVAEH	Q6DUA8	160	LLEVKISCIQTHEKK
P60033	6	**MGVEGCTKCIKYL	P60033	9	GVEGCTKCIKYLLFV	P60033	80	MFVGFLGCYGAIQES
P60033	89	GAIQESQCLLGTFFT	P60033	227	MILSMVLCCGIRNSS	P60033	228	ILSMVLCCGIRNSSV
Q29983	330	IIIFYVRCCKKKTSA	Q29983	331	IIFYVRCCKKKTSAA	P16284	622	LLIIAAKCYFLRKAK
P07700	358	KAFKRLLCFPRKADR	Q8N6F7	43	DHHIAEGCFCLPWKK	P21731-2	347	SGTISAHCNLRLPGS
P21731-2	373	GITGVSHCARPCMLF	P21731-2	377	VSHCARPCMLFDPEF	P34981	335	RAAFRKLCNCKQKPT
P34981	337	AFRKLCNCKQKPTEK	P03372	447	LQGEEFVCLKSIILL	P59215	3	*****MGCTLSAEER
P16671	3	*****MGCDRNCGLI	P16671	7	*MGCDRNCGLIAGAV	P16671	464	VAFMISYCACRSKTI
P16671	466	FMISYCACRSKTIK*	Q9DDC9	328	FREDVQLCLRGIEAA	E2RTW5	3	*****MGCAASTPDV

## Sheet: Table S4
Table S4 – The myristoylation training data set. This table lists the non-redundant data set used in myristoylation training. The UniProt accessions, precise modified sites and myristoylation peptides are included.
UniProt	Position	Peptide	UniProt	Position	Peptide	UniProt	Position	Peptide
Q9D6Y7-2	2	******MGDSASKVI	Q9C0E8	2	******MGGLFSRWR	Q9GPI9	2	******MGCGGSKVK
O00408	2	******MGQACGHSI	Q86XR7	2	******MGIGKSKIN	Q02977	2	******MGCVHCKEK
Q15078	2	******MGTVLSLSP	Q969F2	2	******MGKLQSKHA	Q09711	2	******MGKSQSKLS
Q96262	2	******MGYWNSKVV	Q6GZS3	2	******MGAAESINT	P70444	60	EDELQTDGSQASRSF
Q920K5	2	******MGCGGSRAD	S8EX33	2	******MGNTACCGF	E5RJ60	2	******MGCIGSRTV
O75896	2	******MGASGSKAR	Q3BYY8	2	******MGLCISKPA	Q9Y689	2	******MGILFTRIW
P03345	2	******MGQIFSRSA	Q717R9	2	******MGSGSSRSS	Q4JIM5	2	******MGQQVGRVG
Q91DM1	2	******MGLVWSLIS	P21030	2	******MGGGVSVEL	Q96BS2	2	******MGAAHSASE
P39688	2	******MGCVQCKDK	Q9LYB4	2	******MGASSSSSV	Q99570	2	******MGNQLAGIA
O81223	2	******MGCSVSKKK	Q9CRB9	2	******MGGTASTRR	Q52430	63	AMTLGDKGCASSSGV
P40617	2	******MGNGLSDQT	Q9S752	2	******MGNISSSGG	P03096	2	******MGAALTILV
P03337	79	LIAETVMGQTITTPL	P07567	2	******MGQELSQHE	P40616	2	******MGGFFSSIF
P03093	2	******MGAALTLLG	P06240	2	******MGCVCSSNP	Q6NLC8	2	******MGNSITVKR
Q02952	2	******MGAGSSTEQ	Q13319	2	******MGTVLSLSP	P09769	2	******MGCVFCKKL
P07947	2	******MGCIKSKEN	P19086	2	******MGCRQSSEE	Q06389	2	******MGAKTSKLS
P05888	2	******MGARASVLS	P03332	2	******MGQTVTTPL	Q8IVF7	2	******MGNLESAEG
P21457	2	******MGNSKSGAL	P07749	2	******MGACGSKGS	Q60898	2	******MGNSMKSTS
Q6P9B6	2	******MGNSRSRVG	P27216	2	******MGNRHAKAS	P33329	2	******MGNSGSKQH
Q9CB01	2	******MGCASSLPD	P12624	2	******MGAQFSKTA	P61204	2	******MGNIFGNLL
P51177	2	******MGQQFSWEE	Q8H186	2	******MGSCLSSRV	Q9Y6E0	326	DSDAETDGQASGGSD
P60709	245	KSYELPDGQVITIGN	Q9P203	2	******MGANASNYP	P13200	2	******MGAELCKRI
Q9NRW4	2	******MGNGMNKIL	Q9NS86	2	******MGETMSKRL	P39968	2	******MGSCCSCLK
P61602	2	******MGKQNSKLR	O81445	2	******MGCFHSKAA	Q564G3	2	******MGNSAARSD
O43741	2	******MGNTTSDRV	P51572	165	KKGAAVDGGKLDVGN	P84076	2	******MGKQNSKLR
Q9LZC2	2	******MGCVSSKLG	P63096	2	******MGCTLSAED	Q8W4I7	2	******MGNCCRSPA
P53683	2	******MGSCCSRAT	Q7Z494	2	******MGTASSLVS	P63099	2	******MGNEASYPL
P13892	2	******MGAIISAIA	S8GHD5	2	******MGNTCKSCC	Q8RW36	2	******MGGCFSKKY
Q7FZF1	2	******MGCVCSKQL	P16452	2	******MGQALGIKS	Q9NRX5	2	******MGSVLGLCS
O88778	2	******MGNEASLEG	O75716	2	******MGHALCVCS	O95843	2	******MGNGKSIAG
P03306	202	QVQKKLKGAGQSSPA	P09108	2	******MGQDQTKQQ	P84085	2	******MGLTVSALF
P03300	2	******MGAQVSSQK	P40327	2	******MGQGVSSGQ	P20540	2	******MGAAASIQT
Q9NR22	2	******MGMKHSSRC	P05854	2	******MGGKWSKSS	P00520-4	2	******MGQQPGKVL
Q96FZ7	2	******MGNLFGRKK	Q84ME1	2	******MGISLSKRR	A7M6H7	2	******MGSAQSKQD
Q13409	107	GSQDSGDGAVGSRTL	P13231	2	******MGNRAFKSH	Q9ULE6	2	******MGTTASTAQ
Q9VLL3	2	******MGKAQSKRS	P18064	2	******MGLLCSRSR	P08631	2	******MGGRSSCED
Q8WU20	2	******MGSCCSCPD	P34727	2	******MGMAFSKLF	P04289	2	******MGLSFSGAR
P48506	500	GGNAVVDGCGKAQNS	Q9Y3C5	2	******MGNCLKSPT	P25911	2	******MGCIKSKRK
Q8ND76	2	******MGNTTSCCV	P25296	2	******MGAAPSKIV	P20993	2	******MGAAVTLNR
Q9ZPM0	2	******MGICASKNK	Q14699	2	******MGCGLNKLE	P62330	2	******MGKVLSKIF
Q9Z2S9	2	******MGNCHTVGP	Q04272	2	******MGQKSSKVH	Q9XIR0	2	******MGQVFNKLR
P04695	2	******MGAGASAEE	A4ZNR4	2	******MGKLHSKHA	P11076	2	******MGLFASKLF
O60291	2	******MGSILSRRI	Q9LY87	2	******MGTGNSKEN	Q96PY5	2	******MGNAGSMDS
Q8IB06	2	******MGSCYSRKN	Q9LS47	2	******MGNTSSMLT	Q87Y16	2	******MGNICVGGS
Q9SG12	2	******MGHCYSRNI	Q9P2G1	2	******MGNTTTKFR	Q9NPB3	2	******MGNCAKRPW
A0MD31	2	******MGSLWSKIS	P51451	2	******MGLVSSKKP	Q8TB92	2	******MGNVPSAVK
Q99828	2	******MGGSGSRLS	P11284	2	******MGVSGSKGQ	Q91J24	2	******MGNLISTSC
P11078	2	******MGNASSIVQ	P22219	2	******MGAQLSLVV	O95466	2	******MGNAAGSAE
Q9BRQ8	2	******MGSQVSVES	P28667	2	******MGSQSSKAP	Q66282	2	******MGAQVSTQK
P03145	2	******MGQHPAKSM	P61023	2	******MGSRASTLL	P29728	2	******MGNGESQLS
Q155Q3-2	2	******MGGTQVKCL	Q9P206-3	2	******MGNSHHKRK	Q9TZN8	2	******MGLCTSKCN
P68447	2	******MGTAATIQT	P35813	2	******MGAFLDKPK	P93838	2	******MGNTCVGPS
P18541	2	******MGQGKSREE	P03138	2	******MGQNLSTSN	P08539	2	******MGCTVSTQT
Q8R426	2	******MGAVMGTFS	Q9Y478	2	******MGNTSSERA	Q8IV36	2	******MGSTDSKLN
P10823	2	******MGLCASSEK	Q38870	2	******MGNACVGPN	Q38872	2	******MGNSCRGSF
Q38871	2	******MGNSCRGSF	Q9NZU7	2	******MGGGDGAAF	Q96PX1	2	******MGALTSRQH
P11801	2	******MGCGTSKVL	P34164	2	******MGTTTSHPA	Q3BTA2	2	******MGLCSSKPS
Q9XER6	2	******MGVCLSKSK	P29503-3	2	******MGQSAGKIV	Q9EPI6	2	******MGAAASRRR
O09005	2	******MGSRVSREE	Q9UPV7	2	******MGVLMSKRQ	Q941L3	2	******MGNCCSDVA
Q05175	2	******MGSKLSKKK	Q13237	2	******MGNGSVKPK	P12931	2	******MGSNKSKPK
Q02156	384	RAASSPDGQLMSPGE	Q3EAE6	2	******MGLSYSGAG	Q8CFC9	2	******MGSVSSLIS
Q9LYW5	2	******MGNLISLIF	S8GCI7	2	******MGAVSSCCA	Q40234	2	******MGSKYSKAT
Q16981	2	******MGKRASKLK	Q08358	2	******MGNRGSSTS	P08473	2	******MGKSESQMD
O73557	2	******MGNKQAKAP	A0FDW7	2	******MGICASKPS	Q7BE94	2	******MGCVSSTSR
P00517	2	******MGNAAAAKK	Q88A90	2	******MGNICGTSG	P16554	2	******MGNSSSHTH
K7QGW8	2	******MGGWSSKPR	P38116	2	******MGNIFSSMF	P16051	2	******MGICASSME
P18294	2	******MGCAASSQQ	O43149	2	******MGNAPSHSS	Q9MB58	2	******MGSGASKNT
P62192	2	******MGQSQSGGH	Q9H6Q3	2	******MGSLPSRRK	Q7L9B9	2	******MGSTLGCHR
Q9FG61	2	******MGSCLSSSG	Q65200	2	******MGGSTSKNS	Q42479	2	******MGHRHSKSK
P29473	2	******MGNLKSVGQ	Q75Q62	2	******MGQAATHDA	Q9H4G4	2	******MGKSASKQF
Q58WI8	2	******MGCLISMFS	P26313	2	******MGQFISFMQ	Q923S6	2	******MGNNFSSVS
O43687	2	******MGQLCCFPF	P62168	2	******MGKSNSKLK	O24454	2	******MGAAGSKLE
A0FDY3	2	******MGNVCVGGS	Q9FGG4	2	******MGNCAIKPK	Q13177	213	VGDSHVDGAAKSLDK
P46065	2	******MGNIMDGKS	Q5SDH5	2	******MGCGASSEN	Q5SDH4	2	******MGGSNSTNR
Q5SDH3	2	******MGNKQSHAV	Q3BTM6	2	******MGLCVSKPS	Q76NM7	2	******MGCSSSTER
Q918V6	2	******MGQRHSIVQ	Q22663	2	******MGSSTSTPA	P13835	2	******MGCVSSKST
P00387	2	******MGAQLSTLG

## Sheet: Table S5
Table S5 – The farnesylation training data set. This table lists the non-redundant data set used in farnesylation training. The UniProt accessions, precise modified sites and farnesylation peptides are included.
UniProt	Position	Peptide	UniProt	Position	Peptide	UniProt	Position	Peptide
P07355	335	QKALLYLCGGDD***	P31689	394	HPRGGVQCQTS****	P09936	220	RFSAVALCKAA****
P21619	593	PRTTSRGCRLM****	Q93V47	97	KEAKRCGCSIL****	P62070	201	KDKKGCHCVIF****
Q8TAI7	180	SYGQERRCHLM****	P25378	206	DAENNNKCSIM****	Q9WTK7	433	KIRRLSACKQQ****
Q93096	170	SNGHRNNCCIQ****	Q93WC9	333	MERELSRCLVA****	Q8R1B5	155	LKQSAEKCHIM****
O15498	195	ARKQNSCCAIM****	Q13286	435	LPLHDFLCQLS****	P17081	202	GSRCINCCLIT****
Q9FDX9	95	NGGEGCRCLIL****	A1Z6W3	1296	GGDKDKNCIIS****	P10114	180	DDPCCSACNIQ****
Q96MT3	828	KGHKGKNCIIS****	P20465	14	ISWTRNGCTVAKYPE	P20465	29	ISWTRNGCTVSKYPE
P20465	44	ISWTRNGCTVSKYPE	P20465	59	ISWTRNGCTVSKYPE	P20465	74	ISWTRNGCTVA****
Q15382	181	ASQGKSSCSVM****	P29996	211	PPSSPQSCRPQ****	Q80WM3	157	KQSAEQKCSVM****
Q9MAB9	114	PKMNKCVCSVM****	Q9UP65	538	PKDSARSCCLA****	P28327	558	PSSKSGMCVLS****
Q9LSD8	117	PQRSFCSCTIM****	O95057	195	TDRVKGKCTLM****	Q61012	71	FKELKGGCVIS****
Q9UL25	222	QTSGGGCCSSG****	Q5VW32	408	KPQKDTGCYIS****	P40855	296	PGASGEQCLIM****
Q8SX89	567	AAEGRSICSIM****	O60884	409	HHGPGVQCAHQ****	I7HTR8	169	EKIAQSKCLVC****
P49454	3207	ESNGSENCKVQ****	Q07418	339	DKELTDGCKQQ****	Q92737	200	GALHPARCSLM****
Q7Z3G6	841	KRQKSKNCIIS****	P02545	661	RTQSPQNCSIM****	Q9LZF1	389	SDENPNGCSVM****
P20700	583	PRASNRSCAIM****	P55209	388	KDQNPAECKQQ****	P34068	39	TPKVPYMCVIA****
P61587	241	RKDKAKSCTVM****	Q5SP54	860	KGHKGKNCIIS****	P35631	253	VYNCNLGCFAA****
P08928	619	PQQSNEKCAIM****	P51157	218	NPPRSSMCAVQ****	P0C6L4	211	QRLPLLECTPQ****
P12798	1090	KPSNEDSCLVS****	P63033	263	QARERDKCSIQ****	P43353	465	MEAQGCSCTLL****
P43644	414	AGGQRVQCAQQ****	Q14642	409	HAHVHKCCVVQ****	Q9GU94	274	QSIERQSCQLF****
P43119	383	KAEASVACSLC****	Q02224	2698	SGKDVPECKTQ****	Q388Z9	829	VKQGCHYCVIM****
Q9C5D3	352	SDENPNACTVM****	P27664	856	GAPASKSCCIQ****	O82480	206	ASIVCGGCTAA****
P43252	412	KSEAIAACSLC****	P34729	186	GGKKTLKCLLL****	P18688	1234	EFLPHSICAMQ****
P0C6M7	211	GYYWVPGCTQQ****	P62745	193	QNGCINCCKVL****	Q6JHV2	173	GSLSCAGCAVM****
P01120	319	KSGSGGCCIIS****	D3Z5I1	993	ELEKEKGCIIS****	P25491	406	QGGEGVQCASQ****
Q9SZI2	369	QDERPPECKQQ****	P32455	589	KMRRRKACTIS****	P01119	306	KESSGGCCIIC****
P34165	33	GVFWDPACVIA****	Q9NFZ3	69	PWAEKGKCVIM****	P01111	186	QGCMGLPCVVM****
P18852	107	SNSNSVCCTLM****

## Sheet: Table S6
Table S4 – The geranylgeranylation training data set. This table lists the non-redundant data set used in geranylgeranylation training. The UniProt accessions, precise modified sites and geranylgeranylation peptides are included.
UniProt	Position	Peptide	UniProt	Position	Peptide	UniProt	Position	Peptide
P62820	204	VKQSGGGCC******	P62820	205	KQSGGGCC*******	Q26554	201	PNSISGTCCSTG***
Q26554	202	NSISGTCCSTG****	P50151	65	PFREPRSCALL****	Q15286	200	NSKRKKRCC******
Q15286	201	SKRKKRCC*******	P61006	204	KRSSFFRCVLL****	P06780	206	TEKKKKKCVLL****
P11233	203	AKRIRERCCIL****	P15153	189	TRQQKRACSLL****	P35290	200	ANPYFYSCCHH****
P35290	201	NPYFYSCCHH*****	P01123	205	LTNTGGGCC******	P01123	206	TNTGGGCC*******
Q5KT57	181	HKPNKRKCIIL****	Q9UKC9	420	GQRLCRCCVIL****	Q8GWJ6	116	PMKNRCVCTIL****
H9JGS6	211	ESGKKKKCTIL****	O95057	195	TDRVKGKCTLM****	P36586	209	AAQPSGSCSC*****
P36586	211	QPSGSCSC*******	P17610	213	KKKSSSQCC******	P17610	214	KKSSSQCC*******
Q40642	184	ASKRGQKCVIL****	Q9BJ57	184	SRNSKRKCIVF****	Q9SW27	115	PKAVICTCTIL****
P62491	212	ENKPKVQCCQNI***	P62491	213	NKPKVQCCQNI****	P61019	211	GQQAGGGCC******
P61019	212	QQAGGGCC*******	P23440	853	PAPKSSTCCIL****	P61585	190	RGKKKSGCLVL****
Q38912	195	KRKSQKGCSIL****	O00194	216	EKPPEKKCIC*****	O00194	218	PPEKKCIC*******
Q5KT36	189	VHKIIKDCTLF****	O95716	217	PAPQPSSCSC*****	O95716	219	PQPSSCSC*******
P11620	202	VSQSSSNCC******	P11620	203	SQSSSNCC*******	P60953	188	EPKKSRRCVLL****
P51153	200	DKKNTNKCSLG****	O73685	590	GGTRSATCGVL****	P51159	219	EEKEKGACGC*****
P51159	221	KEKGACGC*******	P56371	216	QAPSAQECGC*****	P56371	218	PSAQECGC*******
P38040	67	PFREKSSCTVL****	P07560	214	GNSSKSNCC******	P07560	215	NSSKSNCC*******
Q9UBI6	69	PFKDKKTCIIL****	P84095	188	PIKRGRSCILL****	P20340	206	QPVSEGGCSC*****
P20340	208	VSEGGCSC*******	Q9BRT3	112	ITNSRPPCVIL****	P61225	180	DEGCCSACVIL****
P62834	181	KKPKKKSCLLL****	Q35638	194	KSKAQKACSIL****	Q01514	586	NMPPPRSCTIL****
P20336	218	QVPPHQDCAC*****	P20336	220	PPHQDCAC*******	P20339	212	TQPTRNQCCSN****
P20339	213	QPTRNQCCSN*****	P36017	208	GTSANSACSC*****	P36017	210	SANSACSC*******
P63217	65	PFRPQKVCSFL****	Q9Y3L5	180	QDQCCTTCVVQ****	P32456	588	SKSLEPICNIL****
P10301	215	KKGGGCPCVLL****	P63212	68	FREKKFFCAIL****
