# Supplementary material for: GPS-Lipid: a robust tool for the prediction of multiple lipid modification sites
Source: Sci Rep. 2016 Jun 16;6:28249. doi: 10.1038/srep28249 (PMC4910163; doi:10.1038/srep28249)
Supplement: Supplementary Table S7 [file srep28249-s3.xls]

## Sheet: Table S7
Table S7 - The chi-square test for revealing the co-regulation between different lipid modifications.
	Palmitoylated	Non-palmitoylated	Chi-square	df	Probability
Myristoylated	344	147	118.696	1	1.22075e-27
Non-myristoylated	906	81
	Palmitoylated	Non-palmitoylated	Chi-square	df	Probability
Farnesylation	222	69	19.064	1	1.264e-05
Non-farnesylation	1028	159
	Palmitoylated	Non-palmitoylated	Chi-square	df	Probability
Geranylgeranylation	162	61	28.64	1	8.1763e-08
Non-geranylgeranylation	1088	167
	Myristoylation	Non-myristoylation	Chi-square	df	Probability
Farnesylation	97	194	0.002	1	0.9643
Non-farnesylation	394	793
	Myristoylation	Non-myristoylation	Chi-square	df	Probability
Geranylgeranylation	63	160	2.923	1	0.0873
Non-geranylgeranylation	428	827
	Farnesylation	Non-farnesylation	Chi-square	df	Probability
Geranylgeranylation	148	75	361.89	1	1.088e-80
Non-geranylgeranylation	143	1112

## Sheet: Table S8
Table S8 - The chi square test for analyzing the spatial relationships of different lipid modifications.
Farnesylation-Palmitoylation
(5,5)				(10,10)				(15,15)
S-Farnesylation	S-Palmitoylation	Count		S-Farnesylation	S-Palmitoylation	Count		S-Farnesylation	S-Palmitoylation	Count
1	1	77		1	1	88		1	1	89
1	0	174		1	0	159		1	0	158
0	1	259		0	1	326		0	1	393
0	0	1733		0	0	1521		0	0	1332
	Chi-Square	54.681			Chi-Square	44.289			Chi-Square	20.539
	Probability	1.4177e-13			Probability	2.83304e-11			Probability	5.84286e-06
Geranylgeranylation-Palmitoylation
(5,5)				(10,10)				(15,15)
S-Geranylgeranylation	S-Palmitoylation	Count		S-Geranylgeranylation	S-Palmitoylation	Count		S-Geranylgeranylation	S-Palmitoylation	Count
1	1	52		1	1	58		1	1	60
1	0	127		1	0	119		1	0	117
0	1	170		0	1	221		0	1	273
0	0	1093		0	0	924		0	0	772
	Chi-Square	29.256			Chi-Square	16.698			Chi-Square	4.614
	Probability	6.34195e-08			Probability	4.38272e-05			Probability	0.031712
Myristoylation-Palmitoylation
(5,5)				(10,10)				(15,15)
N-Myristoylation	S-Palmitoylation	Count		N-Myristoylation	S-Palmitoylation	Count		N-Myristoylation	S-Palmitoylation	Count
1	1	215		1	1	243		1	1	250
1	0	171		1	0	144		1	0	137
0	1	341		0	1	571		0	1	824
0	0	6800		0	0	5471		0	0	4296
	Chi-Square	1388.15			Chi-Square	935.772			Chi-Square	539.238
	Probability	7.89709e-304			Probability	1.6428e-205			Probability	2.76188e-119
Geranylgeranylation-Farnesylation
(5,5)				(10,10)				(15,15)
S-Geranylgeranylation	S-Farnesylation	Count		S-Geranylgeranylation	S-Farnesylation	Count		S-Geranylgeranylation	S-Farnesylation	Count
1	1	47		1	1	57		1	1	57
1	0	119		1	0	109		1	0	109
0	1	66		0	1	90		0	1	111
0	0	1471		0	0	1448		0	0	1427
	Chi-Square	139.52			Chi-Square	154.233			Chi-Square	123.999
	Probability	3.38985e-32			Probability	2.05973e-35			probability	8.42861e-29

## Sheet: Table S9
Table S9 - The hypergeometric test for studying the in situ crosstalk on cysteine.
Geranylgeranylation - Farnesylation
N	M	n	k	Probability	Enrichment Ratio
3549	269	347	159	0	6.04535
Geranylgeranylation - Palmitoylation
N	M	n	k	Probability	Enrichment Ratio
14725	269	2620	31	0.997042	0.647684
Farnesylation - Palmitoylation
N	M	n	k	Probability	Enrichment Ratio
14786	347	2620	42	0.997524	0.683076
